# Supplementary material for: Humor in Workplace Leadership: A Systematic Search Scoping Review
Source: Front Psychol. 2021 Jul 27;12:610795. doi: 10.3389/fpsyg.2021.610795 (PMC8353333; doi:10.3389/fpsyg.2021.610795)
Supplement: Supplementary file 1 [file Data_Sheet_1.xlsx]

## Sheet: Review List
								Review Reference List
Column1	Selection	Business source complete	CINAHL Complete	PsycINFO	Psychology and Behavioural Sciences Collection	Endnote	Ref #	Item #	Title	Year	Reference	Study origin	Key words	Purpose of Study	Theme	Participant Sample	Participants type	Research type	Humour Instruments	Theme coding	Theme 1	Theme 2	Theme 3	Theme 4	Decade
1		Business Source Complete					96	1	Chairing international business meetings: Investigating humour and leadership style in the workplace	2011	Rogerson-Revell, P. (2011). Chairing international business meetings: Investigating humour and leadership style in the workplace. In J. Angouri, M. Marra, J. Angouri, M. Marra (Eds.) , Constructing identities at work (pp. 61-84). New York, NY: Palgrave Macmillan.	Hong Kong, UK	humour, discursive resource, leadership, leadership identity, cultural differences, power	"To examine the relationship between humor styles, social support, and well-being in the workplace." (p. 48)	humour as a discursive, communication, power and identity creation tool	EU and HK meetings with various sizes, both native english speakers and non native english speaker chairs	dyad	Qualitative		2. discursive resource 4. Culture		Theme 2		Theme 4	2000-2009
1					Psychology and Behavioral Sciences Collection		134	2	Can’t buy me laughter—Humour in organisational change	2016	Vetter, L., & Gockel, C. (2016). Can’t buy me laughter—Humour in organisational change. Gruppe. Interaktion. Organisation. Zeitschrift Für Angewandte Organisationspsychologie (GIO), 47(4), 313-320. doi:10.1007/s11612-016-0341-7	Germany	humour, organisational change, coping, resistance, leadership	"To present important quantitative and qualitative studies on the role of humour during organisational change. We focus on three facets that we believe are of special importance during a change process: coping with the change, resisting the change, and leading the change... to derive implications for employees, leaders, and organisations in order to facilitate organisational change." (p. 314)	effect of humour (stress-buffering) humour as psychological / emotional resource	na		Review		1b. Effect of humour 2. discurve resource	Theme 1	Theme 2			2010-2020
2	from references			psycINFO			131	3	Affiliative and aggressive humour in leadership and their relationship to leader-member exchange	2015	Pundt, A., & Herrmann, F. (2015). Affiliative and aggressive humour in leadership and their relationship to leader–member exchange. Journal Of Occupational And Organizational Psychology, 88(1), 108-125. doi:10.1111/joop.12081	Germany	LMX, leadership, humour styles	"The focus of our study is on the relationship between leaders and followers in terms of LMX. We thereby propose affiliative and aggressive humour of the leader to be related to LMX. Furthermore, we assume identification with the leader to be a mediator for this relationship." (p.110)	humour styles, LMX	n=152	employee only	Quantitative	HSQ	1. Humour styles 1b. Effect of humour 3. Variability: identification as moderator	Theme 1		Theme 3		2010-2020
2				PsycINFO			18	4	The relationship of leaders’ humor and employees’ work engagement mediated by positive emotions: Moderating effect of leaders’ transformational leadership style	2016	Goswami, A., Nair, P., Beehr, T., & Grossenbacher, M. (2016). The relationship of leaders’ humor and employees’ work engagement mediated by positive emotions: Moderating effect of leaders’ transformational leadership style. Leadership & Organization Development Journal, 37(8), 1083-1099. doi:10.1108/LODJ-01-2015-0001	US, India	Affective events theory, Transformational leadership, Work engagement, Positive emotions at work, Positive humor, Work behaviours	"To examine affective events theory (AET) by testing the mediating effect of employees’ positive affect at work in the relationships of leaders’ use of positive humor with employees’ work engagement, job performance, and organizational citizenship behaviors (OCBs); and the moderating effect of transformational leadership style on the relationship between leaders’ use of positive humor and subordi…	effect of humour (engagement)	n=235	employee only	Quantitative	5 items Positive Supervisor Humor Scale (Decker and Rotondo, 2001) e.g., “my supervisor has a good sense of humor” Rated on a seven-point scale ranging from 1 strongly agree to 7 strongly disagree	1. Humour styles 1b. Effect of humour 3. Variability: postive emotions as mediator and transformational leadership as moderator	Theme 1		Theme 3		2010-2020
						other sources	153	5	How to promote relationship-building leadership at work? A comparative exploration of leader humor behavior between North America and China	2017	Yang, I., Kitchen, P. J., & Bacouel-Jentjens, S. (2017). How to promote relationship-building leadership at work? A comparative exploration of leader humor behavior between North America and China. The International Journal Of Human Resource Management, 28(10), 1454-1474. doi:10.1080/09585192.2015.1089065	France	culture, Taoism, confusianism, convergence, divergence of leadership practice, formal and informal leadership, EQ	"To highlight the different levels of appreciation of leader humour between China and North America." (p. 1455)	cultural differences, humour process	6 studies of different attitudes toward humour between Chinese and north American		Review		3. Variabilities: formality of context as moderator 4. culture			Theme 3	Theme 4	2010-2020
1		Business source complete		PsycINFO	Psychology and Behavioral Sciences Collection		32	6	The relationship between leader self-deprecating humour and perceived effectiveness: Trust in leader as a mediator	2016	Gkorezis, P., & Bellou, V. (2016). The relationship between leader self-deprecating humor and perceived effectiveness: Trust in leader as a mediator. Leadership & Organization Development Journal, 37(7), 882-898. doi:10.1108/LODJ-11-2014-0231	Greece	quantitative, humour type, Self deprecating humour, trust, perceived leadership effectiveness	"To examine the impact of leader's self-deprecating humor on follower's perceptions of leader effectiveness." (p. 882)	effect of humour (self-deprecating), trust	study 2: n=237 Greek working adults study 3: n= 165 supervisors in a large Greek private bank	employee only	Quantitative	4 items in total, 2 from Martin and Gayle (1999) One example, "My supervisor makes jokes about himself/herself at work.” 2 created by the authors "My supervisor makes fun of his/her own deficits” “My supervisor makes fun of his/her own failures.	1. Humour styles 1b. Effect of humour 3. Variability: trust as mediator	Theme 1		Theme 3		2010-2020
1		Business source complete					99	7	Personal need for structure as a boundary condition for humor in leadership	2017	Pundt, A., & Venz, L. (2017). Personal need for structure as a boundary condition for humor in leadership. Journal Of Organizational Behavior, 38(1), 87-107. doi:10.1002/job.2112	Germany	follower affective commitment, burnout, personal need for structure, relational mechanism, relational process model, LMX	"Investigating the relationship between humor in leadership and follower commitment and burnout in more detail." (p. 87)	followers differences in preference	n=142 employees	employee only	Quantitative	5 item scale for leadership (German version of Avolio, Howell, and Sosik, 1999)	1b. Effect of humour 3. Variability: Follower's need for structure as moderator	Theme 1		Theme 3		2010-2020
1				PsycINFO			49	8	Using humor and boosting emotions: An affect-based study of managerial humor, employees' emotions and psychological capital	2017	Wijewardena, N., Härtel, C. J., & Samaratunge, R. (2017). Using humor and boosting emotions: An affect-based study of managerial humor, employees’ emotions and psychological capital. Human Relations, 70(11), 1316-1341. doi:10.1177/0018726717691809	Australia	LMX, managerial humour, experiment, affective events theory, broaden-and -build theory, conditions for humour, experience sampling method (ESM), psychological capital (PsyCap), short term and long term effects	"Investigating the outcomes of managerial humor as an 'affective event' on employees' emotions (short-term outcomes) and psychological capital (long-term outcomes)." (p. 1318)	effect of humour (PsyCap) humour styles, LMX, immediate manager	n=2498	employee only	Quantitative	Experience Sampling Form 1. Describe the situation in which your immediate manager used humor with you 2. Tick all emotions you experienced as a result of the manager's humor 3. Rate this use of humor by your manager as negative or positive 4. Rate your manager's humor style	1. Humour styles 1b. Effect of humour 3. Variability: LMX as moderator	Theme 1		Theme 3		2010-2020
1						other sources	78	9	The role of humor in the relationship between transactional leadership behavior, perceived supervisor support, and citizenship behavior	2016	Tremblay, M., & Gibson, M. (2016). The role of humor in the relationship between transactional leadership behavior, perceived supervisor support, and citizenship behavior. Journal Of Leadership & Organizational Studies, 23(1), 39-54. doi:10.1177/1548051815613018	Canada	leadership behaviour, leadership styles, humour style, OCB, perceived support	"Examines the role of humor use by the supervisor and team members in the relationship between leader behaviors, perceived supervisor support, and citizenship behavior." (p. 39)	effect of humour (relationship between leader behaviour and perceived superior support and citizenship behaviour	n=284	employee only	Quantitative	HSQ	1. Humour styles 1b. Effect of humour 3. Variability: humour styles as moderator	Theme 1		Theme 3		2010-2020
1		Business source complete		PsycINFO			55	10	A funny thing happened on the way to the bottom line: Humor as a moderator of leadership style effects	1999	Avolio, B. J., Howell, J. M., & Sosik, J. J. (1999). A funny thing happened on the way to the bottom line: Humor as a moderator of leadership style effects. Academy Of Management Journal, 42(2), 219-227. doi:10.2307/257094	US, Canada	leadership style, transformational leadership, leadership performance,	"Examining how the use of humor moderates a range of leadership styles, including transformational, contingent reward, and laissez-faire leadership. We also examined whether the use of humour directly related to performance." (p. 219)	effect of humour (on the relationship between leadership style and performance)	115 leaders 322 followers	dyad	Quantitative	MLQ (Bass & Avolio, 1997)	3. Variabilities: humour as moderator			Theme 3		1990-1999
1						other sources	69	11	Surviving in a man's world with a sense of humour: An analysis of women leaders' use of humour at work	2008	Schnurr, S. (2008). Surviving in a man's world with a sense of humour: An analysis of women leaders' use of humour at work. Leadership, 4(3), 299-319. doi:10.1177/1742715008092363	Hong Kong, NZ	women leaders, communication process, versatile discursive strategy, gender, identity	"Exploring some of the ways in which women leaders make use of this particularly versatile discursive strategy in order to enhance their leadership performance while also resolving the challenges of being the ‘odd girls out’ in a predominantly masculine work environment." (p. 299)	women, leadership and communication, discursive	14 hours of recording	dyad	Qualitative	Wellington Language in the Workplace Project (LWP)	2. discursive resource		Theme 2			2000-2009
0				PsycINFO			91	12	The relationship between humorous leadership and innovative behavior	2015	Pundt, A. (2015). The relationship between humorous leadership and innovative behavior. Journal Of Managerial Psychology, 30(8), 878-893. doi:10.1108/JMP-03-2013-0082	Germany	innovation, creative thinking, LMX, transformational leadership	"To investigate the relationship between humorous leadership and innovative behavior and the moderator effects of creative requirement and perceived innovation climate, beyond transformational leadership, and leader-member exchange (LMX)." (p.878)	Innovation, creative climate and demand, transformational leadership, LMX	n=150	employee only	Quantitative	Leader positive humour (Avolio et al., 1999)	1. Humour styles 1b. Effect of humour 3. Variability: several moderators	Theme 1		Theme 3		2010-2020
0				PsycINFO			20	13	The impact of leader humor on subordinate job satisfaction: The crucial role of leader–subordinate relationship quality	2016	Robert, C., Dunne, T. C., & Iun, J. (2016). The impact of leader humor on subordinate job satisfaction: The crucial role of leader–subordinate relationship quality. Group & Organization Management, 41(3), 375-406. doi:10.1177/1059601115598719	US, Hong Kong	LMX, job satisfaction, tenure, positive and negative humour, positive and negative relationship	"To explore the boundaries of that conventional wisdom, we draw on leadership and humor theory to develop and test a conceptual model describing the relationships between leader humor, leader–subordinate relationship quality, the subordinate’s tenure with the leader, and subordinate job satisfaction." (p. 375)	job satisfaction, LMX quality, not humour styles	241 subordinates nested with 70 leaders in 54 organisations	dyad	Quantitative	HSQ	1. Humour styles 1b. Effect of humour 3. Variability: LMX as mediator and tenure as moderator	Theme 1		Theme 3		2010-2020
2		Business source complete	CINAHL Complete	PsycINFO			48	14	Humor in leader-follower relationships: Humor styles, similarity and relationship quality	2014	Wisse, B., & Rietzschel, E. (2014). Humor in leader-follower relationships: Humor styles, similarity and relationship quality. Humor: International Journal Of Humor Research, 27(2), 249-269. doi:10.1515/humor-2014-0017	Netherlands	LMX, humour styles (SD, aggressive)	"examine the impact of follower self-reported humor styles and leader self-reported humor styles on the extent to which followers perceive their relationship with their leader to be of high quality… investigate the role of congruence between leader humor style and follower humor style in the reported quality of their relationship." (p. 250)	effect of humour, LMX quality, humour style	88 leaders 257 followers	dyad	Quantitative	HSQ	1. Humour styles 1b. Effect of humour	Theme 1				2010-2020
2		Business source complete		PsycINFO	Psychology and Behavioral Sciences Collection		44	15	Leader positive humor and organizational cynicism: LMX as a mediator	2014	Gkorezis, P., Petridou, E., & Xanthiakos, P. (2014). Leader positive humor and organizational cynicism: LMX as a mediator. Leadership & Organization Development Journal, 35(4), 305-315. doi:10.1108/LODJ-07-2012-0086	Greece	LMX, organisational cynicism, positive humour	"To examine the mediating effect of LMX regarding the relationship between leader positive humor and employees’ perceptions of organizational cynicism." (p. 305)	LMX, positive humour, cynicism	114 public employees	employee only	Quantitative	leader positive humour (Avolio et al., 1999) LMX (Liden & Maslyn, 1998) Org cynicism (Brandes et al., 1999)	1. Humour styles 1b. Effect of humour 3. Variability: LMX as moderator	Theme 1		Theme 3		2010-2020
3				PsycINFO			37	16	Relationships among gender, type of humor, and perceived leader effectiveness	2001	Decker W, Rotondo D. Relationships among gender, type of humor, and perceived leader effectiveness. Journal Of Managerial Issues [serial online]. Win 2001 2001;13(4):450-465.	US	gender differences, positive and negative humour, leadership effectiveness	"To examine the role of manager gender in the relationship between humor use and key leadership behaviours." (p. 451)	gender difference, humour style, perception of leader effectiveness	n=359	employee only	Quantitative	7 items measured on a five-point scale of agreement with descriptors ranging from "strongly disagree" (1) to "strongly agree" (5). "Has good Sense of Humor", "Communicates with Humor", "Enjoys Jokes", "Uses Non-Offensive Humor", "Uses Sexual Humor" "Uses Insult Humor"	3. Variabilities: gender as moderator			Theme 3		2000-2009
3				PsycINFO			45	17	Risky business: When humor increases and decreases status	2017	Bitterly, T. B., Brooks, A. W., & Schweitzer, M. E. (2017). Risky business: When humor increases and decreases status. Journal Of Personality And Social Psychology, 112(3), 431-455. doi:10.1037/pspi0000079	US	influence status, risky, appropriateness, confidence, competence	"Demonstrate that humor can influence status, but attempting to use humor is risky. The successful use of humor can increase status in both new and existing relationships, but unsuccessful humor attempts (e.g., inappropriate jokes) can harm status." (p. 431)	status, risks involved perceptions of confidence and competence, appropriate use	8 studies pilot 1 n=200 pilot 2 n=457 study 1a n=160 study 1b n=190 study 2a n=120 study 2b n=274 study 3a n=274 study 3b n=228 study 4a n=186 study 4b n=509	employee only	Quantitative- experiential	various successful and failed humor as manipulation	1b. Effect of humour 3. Variability: Perceived confidence and competence as mediators	Theme 1		Theme 3		2010-2020
1				PsycINFO			2	18	The impact of leader's humor on employees' psychological empowerment: The moderating role of tenure	2011	Gkorezis, P., Hatzithomas, L., & Petridou, E. (2011). The impact of leader's humor on employees' psychological empowerment: The moderating role of tenure. Journal Of Managerial Issues, 23(1), 83-95.	Greece	psychological empowerment, tenure	"Examining the impact of leader’s use of both positive and negative humor on a contemporary and core management construct, that is, psychological empowerment. Additionally, it attempts to demonstrate the important role of tenure in the extant literature." (p. 84)	effect of humour (psychological empowerment), humour styles, role of tenure	n=101	employee only	Quantitative	psychological empowerment (Spreitzer, 1995) humour (Dubinsky et al. 1995)	1. Humour styles 1b. Effect of humour 3. Variability: tenure as moderator	Theme 1		Theme 3		2000-2009
1		Business source complete		PsycINFO	Psychology and Behavioral Sciences Collection		34	19	Transforming with levity: Humor, leadership, and follower attitudes	2009	Hughes, L. W., & Avey, J. B. (2009). Transforming with levity: Humor, leadership, and follower attitudes. Leadership & Organization Development Journal, 30(6), 540-562. doi:10.1108/01437730910981926	US	transformational leadership, follower attitude, trust, identification, affective commitment, job satisfaction	"To offer an empirical test of a model addressing how a leader’s humor use will moderate the effects of a transformational leader style on follower attitudes, such as trust, identification, affective commitment, and job satisfaction." (p. 540)	effect of humour (attitude and job satisfaction) transformational leadership	n=369	employee only	Quantitative	A scale of five items taken from the literature on humor and employed in previous leadership research (Avolio et al., 1999b; Dubinsky et al., 1995) was administered to participants in the present study.	3. Variabilities: humour as moderator			Theme 3		2000-2009
0		Business source complete					97	20	The wheel model of humor: Humor events and affect in organizations	2012	Robert, C., & Wilbanks, J. E. (2012). The wheel model of humor: Humor events and affect in organizations. Human Relations, 65(9), 1071-1099. doi:10.1177/0018726711433133	US	affect, affective events theory (AET), broaden and build, emotional contagion, humor, management, psychology	"Examining a type of behavior that can contribute to human flourishing and well-being. Specifically, we propose that humor, a ubiquitous human interpersonal behavior, can help initiate and perpetuate a cycle of individual and social-level positive affect." (p. 1072)	humour process (event and affect)	na	na	theoretical propositions		1b. Effect of humour	Theme 1				2010-2020
4		Business source complete		PsycINFO			56	21	The influence of leader humor on relationships between leader behavior and follower outcomes	2009	Vecchio, R. P., Justin, J. E., & Pearce, C. L. (2009). The influence of leader humor on relationships between leader behavior and follower outcomes. Journal Of Managerial Issues, 21(2), 171-194.	US	integrity, job satisfaction, contingent personal reward, tenure, follower gender, leader gender	"Extending the prior published findings on humor within the for-profit sector to the educational arena… suggest that the influence of leader humor depends, on the leader's use of contingent reward and degree of integrity." (p. 173, 184)	effect of humour (moderating relationship between leader beahviour and follower outcomes) Education sector (NFP) Gender of leader and follower	principle = 223 teacher = 179	dyad	Quantitative	A four-item measure of ‘‘use of humor,’’ developed by Avolio et al. (1999)	3. Variabilities: humour as moderator			Theme 3		2000-2009
1		Business source complete		PsycINFO	Psychology and Behavioral Sciences Collection		50	22	Leader levity: The effects of a leader’s humor delivery on followers’ positive emotions and creative performance	2009	Hughes, L. W. (2009). Leader levity: The effects of a leader’s humor delivery on followers’ positive emotions and creative performance. Journal Of Behavioral And Applied Management, 10(3), 415-432.	US	positive psychology, broaden and build theory, appropriate use	"Offer explanation of why a leader’s use of humor is important to key workplace outcomes such as positive emotions and creative performance, and caution against an inappropriate use." (p. 415)	humor style, effect of humour on positive emotions (joy, contentment, pride) and creative performance, innovation, Transformational leadership	na	na	theoretical propositions		1. Humour styles 1b. Effect of humour	Theme 1				2000-2009
1		Business source complete		PsycINFO			39	23	Elucidating the bonds of workplace humor: A relational process model	2008	Cooper, C. (2008). Elucidating the bonds of workplace humor: A relational process model. Human Relations, 61(8), 1087-1115. doi:10.1177/0018726708094861	US	affect-reinforcement, communication, humour, self-disclosure, similarity-attraction, workplace relations	"Create an integrated relational process framework to explain how humor operates to affect relationships in the workplace by incorporating extant theories of social interaction with individual-level theories of humor." (p. 1089)	humour process (affect)	na	na	theoretical propositions		1b. Effect of humour	Theme 1				2000-2009
3				PsycINFO			25	24	Humor and leadership style	2006	Holmes, J., & Marra, M. (2006). Humor and leadership style. Humor: International Journal Of Humor Research, 19(2), 119-138. doi:10.1515/HUMOR.2006.006	NZ	discourse analysis, leadership style, transformational, transactional, workplace discourse, workplace interaction	"Examines the ways in which effective leaders use humor as a discursive resource to construct particular aspects of leadership style." (p. 119)	humour functions transformational style, innovation and creativity, discourse analysis	video and or audio recording from LWP	dyad	Qualitative	Wellington Language in the Workplace Project (LWP)	2. discursive resource		Theme 2			2000-2009
2		Business source complete					107	25	Am I the only one this supervisor is laughing at? Effects of aggressive humor on employee strain and addictive behaviors	2012	Huo, Y., Lam, W., & Chen, Z. (2012). Am I the only one this supervisor is laughing at? Effects of aggressive humor on employee strain and addictive behaviors. Personnel Psychology, 65(4), 859-885. doi:10.1111/peps.12004	Hong Kong, China	supervisor aggressive humor, employee strain, addictive behaviors, employee attitudes	"to examine the influence of supervisors’ aggressive humor on employees’ strain and addictive behaviors." (p. 859)	social comparison and attribution theories, addictive behaviour	n=243	employee only	Quantitative	HSQ (8 items for aggressive humour)	1. Humour styles 1b. Effect of humour	Theme 1				2010-2020
3				PsycINFO			29	26	Humor and workplace stress: A longitudinal comparison between Australian and Chinese employees	2017	Wang, R., Chan, D. K. S., Goh, Y. W., Penfold, M., Harper, T., & Weltewitz, T. (2018). Humor and workplace stress: a longitudinal comparison between Australian and Chinese employees. Asia Pacific Journal of Human Resources, 56(2), 175-195.	China, Australia	culture, Taoism, Confucianism, convergence, divergence of leadership practice, formal and informal leadership, EQ, humor, longitudinal study, workplace stress	"Investigates how humor usage (including positive and negative humor styles) influences employees’ responses to the same stressful events, namely, the auto-correlation between stress experiences at two time points. Moreover, it examines differences between Australian and Chinese employees in such effects via bicultural comparisons." (p. 175)	stress experience, culture difference,	Australian = 109 Chinese 141	employee only	Quantitative	HSQ	1. Humour styles 1b. Effect of humour 4. culture	Theme 1			Theme 4	2010-2020
3		Business source complete					103	27	The Use of Humor in the Workplace	2006	Romero, E. J., & Cruthirds, K. W. (2006). The Use of Humor in the Workplace. The Academy Of Management Perspectives, 20(2), 58-69. doi:10.5465/AMP.2006.20591005	US	workplace, humor, organizations, human interaction, managers, multifunctional management	"explores the ways in which managers can use humor to achieve a number of organizational outcomes, including reducing stress and enhancing leadership, increasing group cohesiveness, improving communication, fostering creativity, and building organizational culture." (p. 58)	effect of humour (stress, group cohesiveness, communication, creativity and org culture), humour styles	na	na	theoretical propositions		1b. Effect of humour	Theme 1				2000-2009
1		Business source complete	CINAHL Complete	PsycINFO	Psychology and Behavioral Sciences Collection		6	28	A meta-analysis of positive humor in the workplace	2012	Mesmer-Magnus, J., Glew, D. J., & Viswesvaran, C. (2012). A meta-analysis of positive humor in the workplace. Journal Of Managerial Psychology, 27(2), 155-190. doi:10.1108/02683941211199554	US	positive humor, workplace, well being, workplace stress, coping effectiveness	"To address two main gaps in the humor literature. First, the authors summarize several challenges researchers face in defining and operationalizing humor, and offer an integrative conceptualization which may be used to consolidate and interpret seemingly disparate research streams. Second, meta-analysis is used to explore the possibility that positive humor is associated with: employee health (e…	humor styles (positive)	na	na	Meta-analysis		1. Humour styles 1b. Effect of humour	Theme 1				2010-2020
1		Business source complete		PsycINFO			21	29	Supervisor humor and employee outcomes: The role of social distance and affective trust in supervisor	2016	Kim, T., Lee, D., & Wong, N. S. (2016). Supervisor humor and employee outcomes: The role of social distance and affective trust in supervisor. Journal Of Business And Psychology, 31(1), 125-139. doi:10.1007/s10869-015-9406-9	South Korea	Psychological well-being, Job performance, Social distance, Affective trust in supervisor	"To examine how social distance and affective trust in supervisor affect the relationships between supervisor humor and the psychological well-being and job performance of subordinates." (p. 125)	Humour style, psychological wellbeing, employee outcomes, social distance, affective trust, culture	322 supervisor-subordinate dyads in 14 south Korean organisations	dyad	Quantitative	HSQ	1. Humour styles 1b. Effect of humour 3. Variability: social distance as mediator and affective trust as moderator	Theme 1		Theme 3		2010-2020
0						other sources	68	30	The impact of supervisor humor on newcomer adjustment: The mediating role of relational identification	2016	Gkorezis, P., Petridou, E., & Lioliou, K. (2016). The impact of supervisor humor on newcomer adjustment: The mediating role of relational identification. Leadership & Organization Development Journal, 37(4), 540-554. doi:10.1108/LODJ-08-2014-0161	Greece	Newcomer adjustment, Relational identification, Supervisor humor	"Examining the effect of supervisor positive humor on newcomers’ adjustment." (p. 540)	supervisor positive humour newcomer outcome	n=117	employee only	Quantitative	Supervisor positive humor. Supervisor positive humor was measured using the five-item scale taken from Avolio et al. (1999).	1. Humour styles 1b. Effect of humour 3. Variability: identification as moderator	Theme 1		Theme 3		2010-2020
1		business source complete		PsycINFO			23	31	To be or not to be humorous? Cross cultural perspectives on humor	2016	Yue, X., Jiang, F., Lu, S., & Hiranandani, N. (2016). To be or not to be humorous? Cross cultural perspectives on humor. Frontiers In Psychology, 7	China, Hong Kong	Chinese, humor perception, humor evaluation, cultural priming, Western	"To examine Western versus Chinese views on humor." (p. 1495)	cultural difference, belief systems	study 1: n=96 bilingual HK study 2: n= 121 Canadian & 121 Chinese	employee only	Quantitative- experiential	Sense of Humor Questionnaire	4. culture				Theme 4	2010-2020
2						other sources	60	32	Impact of aggressive humor on dysfunctional resistance	2015	Goswami, A., Nair, P. K., & Grossenbacher, M. A. (2015). Impact of aggressive humor on dysfunctional resistance. Personality And Individual Differences, 74265-269. doi:10.1016/j.paid.2014.10.037	US, India	Abusive supervision, Negative affect at work, Aggressive humor, Dysfunctional resistance	"Examined the mediating effects of negative affect at work between abusive supervision and dysfunctional resistance, considering aggressive humor as a moderator." (p. 265)	humour style (aggressive), effect on dysfunctional resistance	n=235	employee only	Quantitative	HSQ	1. Humour styles 1b. Effect of humour 3. Variability: humour as a moderator	Theme 1		Theme 3		2010-2020
1				PsycINFO			8	33	Humour in business: A double-edged sword A study of humour and style shifting in intercultural business meetings	2007	Rogerson-Revell, P. (2007). Humour in business: A double-edged sword A study of humour and style shifting in intercultural business meetings. Journal Of Pragmatics, 39(1), 4-28. doi:10.1016/j.pragma.2006.09.005	UK	culture, intercultural, business meeting, style shifting, formality, informality	"To contribute to the interaction-based research on workplace communication In particular this study looks at how humour, as one of several interactive strategies, contributes to the powerplay in business meetings in intercultural contexts." (p. 5)	discourse analysis, formality, power, style	audio recording of 1 week	dyad	Qualitative		2. discursive resource 4. Culture		Theme 2		Theme 4	2000-2009
3				PsycINFO			10	34	The effects of principals' humor on teachers' job satisfaction	2006	Hurren, B. L. (2006). The effects of principals' humor on teachers' job satisfaction. Educational Studies, 32(4), 373-385. doi:10.1080/03055690600850321	US	teacher job satisfaction, leadership, humor, climate, culture, Stress	"To investigate school principals’ overall frequency of humor use as perceived by teachers, and the relationship of principals’ humor use to teachers’ job satisfaction." (p. 373)	effect on job satisfaction, a profession	n=471	employee only	Quantitative	Principals’ frequency of humor questionnaire	3. Variabilities: humour frequency as moderator			Theme 3		2000-2009
0		Business source complete		PsycINFO			16	35	Ethical leadership, frustration, and humor: a moderated mediation model	2018	Valle, M., Kacmar, M., & Andrews, M. (2018). Ethical leadership, frustration, and humor: a moderated-mediation model. Leadership & Organization Development Journal.	US	ethical leadership, frustration	"To examine the effects of ethical leadership on surface acting, positive mood and affective commitment via the mediating effect of employee frustration. The authors also explored the moderating role of humor on the relationship between ethical leadership and frustration as well as its moderating effect on the mediational chain." (p. 665)	ethical leadership, frustration	n=156	employee only	Quantitative	Humor. developed by José et al. (2007). Ethical leadership developed by Brown et al. (2005).	1b. Effect of humour 3. Variability: humour as moderator	Theme 1		Theme 3		2010-2020
0						other sources	62	36	The case for developing new research on humor and culture in organizations: Toward a higher grade of manure	2007	Robert, C., & Yan, W. (2007). The case for developing new research on humor and culture in organizations: Toward a higher grade of manure. In Research in personnel and human resources management (pp. 205-267). Emerald Group Publishing Limited.	US	culture, creativity, cohesiveness, selection, recruiting, training	“To stimulate interest in the phenomenon of humor as a topic that is worthy of study by organizational researchers… to provide those who are interested in conducting research on humor in organizations with some useful guidance… examining the potential influence of culture on humor use and outcomes in organizations.” (p. 257-258)	effects of humour	na	na	theoretical propositions		1b. Effect of humour 4. Culture	Theme 1			Theme 4	2000-2009
2						other sources	64	37	The mixed blessing of leader sense of humor: Examining costs and benefits	2018	Yam, K. C., Christian, M. S., Wei, W., Liao, Z., & Nai, J. (2018). The mixed blessing of leader sense of humor: Examining costs and benefits. Academy of Management Journal, 61(1), 348-369.	Singapore, US, China	deviance, norm violation, work engagement, LMX, mixed-effects,	"To suggest that a leader’s sense of humor often conveys counter-normative social information in organizations. We integrate this theory with social information processing theory to develop hypotheses about the effects of a leader’s sense of humor on follower behavior. We suggest that although a leader’s sense of humor is positively associated with leader member exchange and ultimately work engag…	effect of humour (employee behaviour), benign violation theory	n=215	employee only	Quantitative	Thorson and Powell (1993)	1. Humour styles 1b. Effect of humour 3. Variability: perceived acceptability of norm voilation and LMX as mediators andaggressive humour as moderator	Theme 1		Theme 3	Theme 4	2010-2020
1				PsycINFO			5	38	Humor: A Double-Edged Tool for Today's Managers?	1980	Malone, P. B. (1980). Humor: a double-edged tool for today’s managers?. Academy of Management Review, 5(3), 357-360.	US	double-edged tool	"To relate humor to the functions of management and leadership… convert an undeveloped resource into a tool that could enhance our ability to get things done."	Humour as a tool, both for and against, risks with the unknown effect undeveloped resource, humour type and leadership effectiveness	na	na	Review		1b. Effect of humour	Theme 1				1980-1989
0						other sources	127	39	Humor, Gender, and Perceived Leader Effectiveness in China	2011	Decker, W. H., Yao, H., & Calo, T. J. (2011). Humor, gender, and perceived leader effectiveness in China. SAM Advanced Management Journal, 76(1), 43.	US	universal trait of social interaction, "no humour in misfortune" Gender difference, leadership	"Help non-Chinese engaged in business activities with the Chinese, especially managers who interact with Chinese subordinates, to use humor in an appropriate and effective manner." (p. 43)	cultural differences (Chinese), work group humour, appropriateness, impression of supervisors' humour use	n = 164	employee only	Quantitative	MSHS multidimensional sense of humour scale (Thorson and Powell, 1993)	1b. Effect of humour 4. Culture	Theme 1			Theme 4	2010-2020
2		Business source complete					102	40	Why would a duck walk into a bar? A theoretical examination of humor and culture in organizations	2005	Robert, C. (2005, August). WHY WOULD A DUCK WALK INTO A BAR? A THEORETICAL EXAMINATION OF HUMOR AND CULTURE IN ORGANIZATIONS. In Academy of Management Proceedings (Vol. 2005, No. 1, pp. U1-U6). Academy of Management.	US	Culture, societal and org cultures, creativity, cohesiveness	"To revive interest in the topic by highlighting potentially useful theoretical approaches to the topic found in the organisational sciences literature, as well as important contributions from anthropology, sociology, communications and psychology." (p. U1)	cultural influences on humour use and humour perception	na	na	Review		4. culture				Theme 4	2000-2009
1		business source complete		PsycINFO			11	41	Humor as a Relationship Lubricant: The Implications of Leader Humor on Transformational Leadership Perceptions and Team Performance	2017	Mao, J., Chiang, J. T., Zhang, Y., & Gao, M. (2017). Humor as a Relationship Lubricant: The Implications of Leader Humor on Transformational Leadership Perceptions and Team Performance. Journal Of Leadership & Organizational Studies, 24(4), 494-506. doi:10.1177/1548051817707518	China	transformational leadership, conflict between leader and followers, team performance	"to answer the following two questions that are largely missing in the literature: (a) How can a leader's humor influence subordinates’ perceptions of the leader’s transformational leadership? and (b) How does the relationship between a leader and his or her team members influence the effect of leader’s humor on team performance?" (p. 494 - 495)	effect of humour (team performance), alignment with transformational leadership, team performance	245 leaders 850 followers	dyad	Quantitative	Thorson and Powell (1993) Sample items were “I say things in such a way as to make people laugh” and “I use humor to entertain co-workers” (1 = never; 7 = always)	1b. Effect of humour 3. Variability: relationship conflict as moderator	Theme 1		Theme 3		2010-2020
1		Business source complete	CINAHL Complete	PsycINFO			13	42	The impact of leader's humor on employees' creativity: the moderating role of trust in leader	2015	Lee, D. (2015). The Impact of Leader's Humor on Employees' Creativity: The Moderating Role of Trust in Leader. Seoul Journal Of Business, 21(1), 59-86.	South Korea	trust, humour styles, leader and follower relationship, creativity	"To examine how leader’s humor styles influence employee creativity, and the moderating effects of trust in leader on the relationships between leader’s humor styles and employees’ creativity." (p. 59)	effect of humour (creativity), moderating effect of trust, leadership style	339 completed employee– leader pair	dyad	Quantitative	HSQ	1. Humour styles 1b. Effect of humour 3. Variability: trust as moderator	Theme 1		Theme 3		2010-2020
1						other sources	52	43	Humor in teams: Multilevel relationships between humor climate, inclusion, trust, and citizenship behaviors	2017	Tremblay, M. (2017). Humor in Teams: Multilevel Relationships Between Humor Climate, Inclusion, Trust, and Citizenship Behaviors. Journal Of Business & Psychology, 32(4), 363-378. doi:10.1007/s10869-016-9445-x	Canada	inclusion, leadership, trust, OCB	"Examines the cross-level influence of positive and offensive leader humor climates on employee inclusion and citizenship behaviors, and the moderating effect of trust in such relationships." (p. 363)	leaders humour climate on inclusion and citizenship beahviour, moderating effect of trust	n=225	employee only	Quantitative	HSQ	1. Humour styles 1b. Effect of humour 3. Variability: trust as moderator	Theme 1		Theme 3		2010-2020
0		Business source complete		psycInfo			104	44	Humor as indirect influence management tool	2014	Roze, J., & Roze, J. (2014). HUMOR AS INDIRECT INFLUENCE MANAGEMENT TOOL. Journal Of Business Management, (8), 4-15.	Latvia	psychological climate, supervisory support, involvement	"Examining the effect of managers’ sense of humor on employee’s perceived supervisory support and wiliness to involve in work." (p. 4)	effect of humour (perceived supervisory support and willingness to involve in work	Managers: 259 Emp: 802	dyad	Quantitative	HSQ	1. Humour styles 1b. Effect of humour 3. Variability: gender and age as moderator	Theme 1		Theme 3		2010-2020
1						other sources	33	45	Humour and laughter in meetings: Influence, decision-making and the emergence of leadership	2017	Watson, C., & Drew, V. (2017). Humour and laughter in meetings: Influence, decision-making and the emergence of leadership. Discourse & Communication, 11(3), 314-329.	UK	leadership as process of social influence, processes of change	"Focus on what humour and laughter enable participants to do, in interactional terms, in relations to influence, decision-making and the emergence of leadership."	discourse, relational leadership, process	Meeting transcripts	dyad	Qualitative		1b. Effect of humour 2. discurve resource	Theme 1	Theme 2			2010-2020
0		Business source complete		PsycINFO			9	46	Theory and implications regarding the utilization of strategic humor by leaders	1994	Crawford, C. B. (1994). Theory and implications regarding the utilization of strategic humor by leaders. Journal of Leadership Studies, 1(4), 53-68.	US	leadership, humour, leaders, symbolic nature, communication	"To present current research findings about the symbolic nature of leadership as enacted through humor… This research also reviews contemporary leadership literature dealing with humor. Finally, this research evaluates the appropriateness of each form of humor and specific guidelines for effective humor are discussed." (p.53)	humour styles and effectiveness	na	na	Review		1. Humour styles and outcomes	Theme 1				1990-1999
0		Business source complete					149	47	Managerial humor and subordinate satisfaction	1987	Decker, W. H. (1987). MANAGERIAL HUMOR AND SUBORDINATE SATISFACTION. Social Behavior & Personality: An International Journal, 15(2), 225-232.	US	age, gender, supervisor's sense of humour, job satisfaction, workers, humour style	"explored workers' job satisfaction and impressions of supervisors as a function of age, sex, and humour variables." (p. 227)	effect of humour (job satisfaction)	n=290	employee only	Quantitative	"My supervisor has a good sense of humor" "My supervisor uses sexual humor"	1b. Effect of humour	Theme 1				1980-1989
1				psycInfo			152	48	Gender and the evaluation of humor at work	2019	Evans, J. B., Slaughter, J. E., Ellis, A. P. J., & Rivin, J. M. (2019). Gender and the evaluation of humor at work. Journal of Applied Psychology. https://doi.org/10.1037/apl0000395	US	gender, humor, status, leadership, performance evaluation	"to increase our understanding of when humor can be beneficial or costly at work. Notably, past research has ignored the potential impact of individual characteristics of the humor source. We focus on gender and examine how humorous men are evaluated differently from humorous women." (p. 4)	different effect of humour for men and women	n=216	employee only	Quantitative	Participants watched a video recording and were asked to rate the humor on its disruptiveness and functionality, used a seven-point scale (1 = strongly disagree, 7 = strongly agree)	1b. Effect of humour 3. Variability: gender as moderator	Theme 1		Theme 3		2010-2020
2		Business source complete		psycInfo			148	49	Leader humor as an interpersonal resource: Integrating three theoretical perspectives	2018	Cooper, C. D., Kong, D. T., & Crossley, C. D. (2018). Leader humor as an interpersonal resource: Integrating three theoretical perspectives. Academy of Management Journal, 61(2), 769-796.	US	Leader, humor, OCB, LMX	"We integrate theoretical perspectives on humor to test the processes through which leader humor (LH) facilitates subordinate organizational citizenship behaviors (OCBs). In doing so, we argue that humor is a key interpersonal resource for leaders and derive our comprehensive model with logic from three individual-resource-related theories— social exchange theory, conservation of resources theory…	humour process (interpersonal resource)	study 1 subordinates: 250 (233 with paired leaders) study 2 time 1 subordinates: 284 leaders: 109 time2 subordinates: 240 leaders: 91	dyad	quantitative	A Three-item leader humour measure, Subordinates indicated their perceptions of their leader	1b. Effect of humour 2. discurve resource 3. variability: positive affect, LMX, and burnout as mediators	Theme 1	Theme 2	Theme 3		2010-2020
2						other sources	89	50	Lifting the veil: Seeking and contesting authenticity in CEO work	2018	Välikangas, L., & Tienari, J. (2018). Lifting the veil: Seeking and contesting authenticity in CEO work. M@ n@ gement, 21(4), 1264-1277.	Finland	CEO, authenticity, leadership, humor	"To lift the veil concealing authentic leadership, we look into the role of humor in CEO work through a series of conversations with CEOs of large companies in different industries." (p. 1264)	role of humor in CEO authenticity	n=4	CEOs	Qualitative		2. discursive resource		Theme 2			2010-2020
0		Business Source Complete		psycINFO			95	51	Humor Style Clusters: Exploring Managerial Humor	2018	Evans, T. R., & Steptoe-Warren, G. (2018). Humor style clusters: Exploring managerial humor. International Journal of Business Communication, 55(4), 443-454.	UK	humor, communication, aggression, leadership, cluster analysis	"to explore the consistency of the aforementioned cluster structures using a sample of British workers’ ratings of managerial humor types… to explore differences between managerial humor clusters on numerous important organizational outcomes" (p. 445)	humour styles and effectiveness	n=202	employee only	Quantitative	HSQ	1. Humour styles 1b. Effect of humour	Theme 1				2010-2020
2		Business source complete					150	52	Altruistic leadership and affiliative humor's role on service innovation: Lessons from Spanish public hospitals	2018	Salas‐Vallina, A., Ferrer‐Franco, A., & Fernandez Guerrero, R. (2018). Altruistic leadership and affiliative humor's role on service innovation: Lessons from Spanish public hospitals. The International journal of health planning and management, 33(3), e861-e872.	Spain	altruism, altruistic leadership, humor, innovation, innovative behavior	"the present study has 2 objectives. First, we examine the consequences of Altruistic Leadership (AL) on Innovative Behavior (IB). Second, we assess the mediating role of Affiliative Humor in the relationship between AL and IB." (p. e862)	effect of humour (the mediating role of affiliative humor)	n=324	employee only	Quantitative	HSQ	1b. Effect of humour 3. Variability: affliative humour as a mediator	Theme 1		Theme 3		2010-2020
1			CINAHL Complete				151	53	Navigating the Indonesian workplace hierarchy: Managers' use of humour as a rapport building strategy	2018	Petraki, E., & Ramayanti, I. (2018). Navigating the Indonesian workplace hierarchy: Managers’ use of humour as a rapport building strategy. Journal of Pragmatics, 134, 199–209. https://doi.org/10.1016/j.pragma.2018.06.010	Australia, Indonesia	Politeness, gender, humor, globalization, discursive politeness, relational practice	"To address these novel gender and linguistic practices and extend the limited research on leadership discourse, this research investigated the manager's use of humour as a politeness strategy in Indonesian business meetings. " (p. 199)	effect of humour (gender differences)	n=20 (recordings of business meetings)	dyad	Qualitative		2. discursive resource 3. Variability: gender as moderator		Theme 2	Theme 3		2010-2020
								54	Use of humor at work: Predictors and implications	1999	Decker, W. H., & Rotondo, D. M. (1999). Use of humor at work: predictors and implications. Psychological reports, 84(3), 961-968.	US	management personnel, organizational behavior, self-perception, social perception, self-report	"To identify both characteristics of individuals and characteristics of the work environment that are associated with the use of humor at work." (p. 966)	predictors, humour styles, individual characteristics	n=359	employee only	Quantitative	Multidimensional Sense of Humor Scale, a 24-item sense-of-humor scale developed by Thorson and Powell (1993)	1. Humour styles and outcomes	Theme 1				1990-1999
								55	No Laughing Matter: Workplace Bullying, Humor Orientation, and Leadership Styles	2019	Mills, C. B., Keller, M., Chilcutt, A., & Nelson, M. D. (2019). No laughing matter: workplace bullying, humor orientation, and leadership styles. Workplace health & safety, 67(4), 159-167.	US	workplace bullying, leadership, nursing, transformational leadership	"To examine the ways in which people process the messages they receive, as well as examine organizational cultural factors that can contribute to, or diminish, bullying practices." (p. 164)	effect of humor (bullying behavior)	n=235	employee only	Quantitative	Multidimensional Sense of Humor Scale (MSHS) by Thorson and Powell (1993)	1b. Effect of humour (bullying) 3. Variability: humour apprciation and leadership styles as moderators	Theme 1		Theme 3		2010-2020
			CINAHL Complete				154	56	Does leader humor style matter and to whom?	2020	Neves, P., & Karagonlar, G. (2020). Does leader humor style matter and to whom?. Journal of Managerial Psychology.	Portugal	leader humour styles, core self-evaluations, trust, performance, deviance	"By applying a trustworthiness framework, the authors examine (1) how leader humor styles contribute to performance and deviance via trust in the supervisor and (2) who benefits/suffers the most from different leader humor styles." (p. 115)	humour styles, effect on self-evaluations and trust	n = 428 dyads	dyad	quantitative	HSQ	1. Humour styles 1b. Effect of humour 3. Variability: trust as mediator and employee Core-Self-Evaluation as moderator	Theme 1		Theme 3		2010-2020
1				psycINFO			146	57	Fuel the service fire: The effect of leader humor on frontline hospitality employees' service performance and proactive customer service performance.	2020	Wu, L. Z., Ye, Y., Cheng, X. M., Kwan, H. K., & Lyu, Y. (2020). Fuel the service fire The effect of leader humor on frontline hospitality employees' service performance and proactive customer service performance. International Journal of Contemporary Hospitality Management, 32(5), 1755-1773.	China	Leader Humour, service performance, Neuroticism, Harmonious passion, proactive customer service performance	"To examine the effect of leader humor on frontline hospitality employees’ service performance and proactive customer service performance (PCSP) via harmonious passion (HP) for work with employee neuroticism as the moderating mechanism." (p. 1755)	effect of humour (performance, harmonious passion), moderating effect of neuroticism	n= 232 dyads	dyad	quantitative	A Three-item leader humour measure, Subordinates indicated their perceptions of their leader	1b. Effect of humour 3. Variability: Harmonious Passion as mediator and Neuroticism as moderator	Theme 1		Theme 3		2010-2020
								58	It is all in good humor? Examining the impact of salesperson evaluations of leader humor on salesperson job satisfaction and job stress.	2019	Guenzi, P., Rangarajan, D., Chaker, N. N., & Sajtos, L. (2019). It is all in good humor? Examining the impact of salesperson evaluations of leader humor on salesperson job satisfaction and job stress. Journal of Personal Selling & Sales Management, 39(4), 352-369.	Italy	affiliative humor; aggressive humor; job satisfaction; job stress; sales manager	"to begin to examine the effects of sales manager humor usage, as evaluated by salespeople, on their job stress and job satisfaction." (p. 353)	humour styles and effectiveness on perceived quality of relationships and work outcomes	n= 299	employee only	quantitative	HSQ	1. Humour styles 1b. Effect of humour 3. Variability: quality of relationship as mediator	Theme 1		Theme 3		2010-2020
								59	Humor at work: A study about the relationship between humor styles, satisfaction with management and individual job performance.	2019	de Souza, A. M., Felix, B., de Andrade, A. M., & dos Santos Cerqueira, A. (2019). Humor at work: a study about the relationship between Humor styles, satisfaction with management and individual job performance. Revista de Administração da UFSM, 12(4), 803-820.	Brazil	Humor in the Workplace, Humor Styles, Satisfaction With the Leader, Individual Performance	"investigated the relation among the humor styles, the employees satisfaction with their leader, and job performance of employees, through a quantitative study." (p.803)	humour style, performance and satisfaction	n=234	employee only	quantitative	HSQ	1. Humour styles 1b. Effect of humour	Theme 1				2010-2020
								60	The Dark Side of Humor in the Workplace: Aggressive Humor, Exhaustion and Intention to Leave the Organization.	2019	Trif, S., & Fodor, O. C. (2019). The Dark Side of Humor in the Workplace: Aggressive Humor, Exhaustion and Intention to Leave the Organization. Psihologia Resurselor Umane, 17(2), 74-100.	Romania	aggressive humor, intention to leave, exhaustion, quality of leader-member exchange	"explores the association of aggressive humor and the intention to leave the organization manifested by the employees and the role of exhaustion as a potential explanatory mechanism. Moreover, the study explored the potential buffering role of the quality of leader employee exchange (LMX) for the negative effects of aggressive humor." (p.88)	Humour style (aggressive), effect on intention to leave and exhaustion, moderating effect of LMX	n=101	employee only	quantitative	A four item scale developed by Curșeu and Fodor (2016).	1. Humour styles 1b. Effect of humour 3. Variability: exhaustion as a mediator	Theme 1		Theme 3		2010-2020
								61	Signaling trustworthiness: The effect of leader humor on feedback-seeking behavior.	2020	Karakowsky, L., Podolsky, M., & Elangovan, A. R. (2020). Signaling trustworthiness: The effect of leader humor on feedback-seeking behavior. The Journal of Social Psychology, 160(2), 170-189.	Canada	Leader humor, trust, feedback seeking, signaling, empirical study	"Drawing on signaling theory, we developed and empirically tested a model which delineates the relationship between leader humor and a specific follower behavior – proactive feedback seeking. " (p. 170)	Effect of humour (proactive feedback seeking)	n=304	employee only	quantitative	Avolio, Howell, and Sosik (1999) humor scale.	1b. Effect of humour (feedback seeing behaivour) 3. Variability: trust and perceived cost/value of feedback seeking behaviour	Theme 1		Theme 3		2010-2020
								62	When does job dissatisfaction lead to deviant behaviour? The critical roles of abusive supervision and adaptive humour.	2020	De Clercq, D., Haq, I. U., & Azeem, M. U. (2020). When does job dissatisfaction lead to deviant behaviour? The critical roles of abusive supervision and adaptive humour. Australian Journal of Management, 45(2), 294-316.	Pakistan	deviant behaviour, job dissatisfaction, abusive supervision, adaptive humour, conservation of resources theory	"this study investigates the relationship between employees’ sense of job dissatisfaction and their engagement in deviant behaviour, as well as the moderating roles that their exposure to abusive leadership and possession of adaptive humours kills can play in this process." (p. 294)	moderating effect of adaptive humour skills	n=221	employee only	quantitative	Adapted MSHS (Thorson and Powell, 1993)	1b. Effect of humour 3. Variability: adaptive humour as moderator	Theme 1		Theme 3		2010-2020

## Sheet: Sheet3
		1980-1989	1990-1999	2000-2009	2010-2020
	Theme 1	2	2	5	39
	Theme 2	0	0	4	5
	Theme 3	0	1	5	31
	Theme 4	0	0	4	5
	number of publications	2	3	14	43
